# Supplementary material for: Honey bees and wild pollinators differ in their preference for and use of introduced floral resources
Source: Ecol Evol. 2020 Jun 17;10(13):6741–51. doi: 10.1002/ece3.6417 (PMC7381584; doi:10.1002/ece3.6417)
Supplement: Supplementary file 1 — Table S1 [file ECE3-10-6741-s001.xlsx]

## Sheet: Sheet1
Table S1. Information on all plant species analyzed. Bolded values represent the top three plants that were the most abundant, the most visited, the most preferred, and that had the highest pollinator Shannon-Wiener diversity index and pollinator richness. NAs denote missing data; not all species were included in all analyses.
				Mean visitation rate (visits/floral unit/min)		Mean preference index (<0 represents preference)
Plant Species	Floral unit	Native status	Mean floral abundance (floral units/ 100 m2/ week)	Honey bees	Wild pollinators	Honey bees	Wild pollinators	Mean pollinator diversity	Mean pollinator richness	Number sites present	Fig. 2 Plant ID
Brassica rapa	Inflorescence	Introduced	103	0	0.0204762	-0.0032405	0.016477	NA	NA	3	32
Centaurea spp.	Inflorescence	Introduced	60.2701	0.111532	0.0465433	0.108485	0.0432901	1.3093	6.06667	3	26
Cichorium intybus	Inflorescence	Introduced	5.78571	0.00714286	0.0615556	0.00765759	0.0584733	0.982241	3.25	2	22
Cirsium arvense	Inflorescence	Introduced	84.1359	0.0354444	0.0613056	0.0315023	0.0544459	1.12315	4.5	2	24
Cirsium vulgare	Inflorescence	Introduced	6.86667	0	0.0266667	-0.00286882	0.0237978	1.0114	3	1	31
Clinopodium vulgare	Flower	Native	424.633	0	0.009375	-0.00486229	0.00341797	0.173287	1.25	2	9
Cornus racemosa	Inflorescence	Native	1	0.000190476	0.0453333	-0.00267905	0.0424625	0.89588	3.5	1	6
Daucus carota	Inflorescence	Introduced	154.945	0	0.0350938	-0.00357918	0.0333227	0.70359	2.71429	3	28
Dianthus armeria	Flower	Introduced	31.6816	0	0.00416667	-0.00289069	4.1994e-05	0	1	3	39
Dipsacus fullonum	Inflorescence	Introduced	30.6682	0.00888889	0.0377778	0.0104246	0.0348598	0.625214	3.28571	3	27
Doellingeria umbellata	Inflorescence	Native	771.031	0.0213889	0.0212346	0.0113512	0.0166337	0.838046	2.75	3	8
Erigeron annuus	Inflorescence	Native	312.924	0	0.0393519	NA	0.0345703	0.425195	1.8	3	NA
Eutrochium maculatum	Inflorescence	Native	2117.05	0	0.0307692	-0.00340578	0.0270646	0.85663	3.66667	2	7
Fragaria virginiana	Flower	Native	68.9959	0	0.0157975	NA	0.0178391	NA	NA	3	NA
Galium mollugo	Inflorescence	Introduced	79.6	0	0.13	-0.00289367	0.122246	NA	NA	3	20
Hieracium pilosella	Inflorescence	Introduced	61.6667	0	0.04	NA	0.0334221	0	1	2	NA
Hieracium scabrum	Inflorescence	Native	214.412	0.0125926	0.0496296	0.0125022	0.0443122	0.791647	2.75	3	5
Hypericum perforatum	Flower	Introduced	54.2312	0	0.191429	-0.0040361	0.186772	0.894939	3.25	3	18
Leucanthemum vulgare	Inflorescence	Introduced	64.9014	0	0.0435426	-0.00320433	0.0462776	0.868689	2.90909	3	25
Lotus corniculatus	Flower	Introduced	236.802	0.000744396	0.00226714	-0.00243799	-0.00514773	0.441254	1.79545	3	41
Lychnis flos-cuculi	Flower	Introduced	191.134	0.0571795	0.0678297	0.107873	0.058035	1.21915	4	2	23
Lycopus americanus	Inflorescence	Native	480.333	0	0.0666667	NA	0.0631445	0	1	2	NA
Lythrum salicaria	Inflorescence	Introduced	427.47	0.00360485	0.00936506	-0.00121562	0.00273178	1.00924	3.75	2	38
Malva moschata	Flower	Introduced	58.453	0	0.0155556	-0.00289237	0.0100345	0.693147	2	1	34
Melilotus albus	Inflorescence	Introduced	1026	0.0366667	0.0133333	0.0302883	0.00437728	1.19402	5	1	37
Melilotus officinalis	Inflorescence	Introduced	148.875	0.00317618	0.00885461	0.00096944	0.00572261	0.657728	2.4	2	36
Mentha arvensis	Inflorescence	Native	19	0.0296296	0.0037037	0.0267564	0.00083205	0.450345	2	1	11
Monarda fistulosa	Flower	Native	1495.2	0	0.120895	-0.00756838	0.108213	1.16363	4.75	1	2
Pastinaca sativa	Inflorescence	Introduced	119.309	0	0.128889	-0.00326438	0.123818	0	1	1	19
Penstemon digitalis	Flower	Native	692.786	0.00444444	0.0117342	0.00788464	0.00275355	0.838978	2.96429	2	10
Plantago lanceolata	Inflorescence	Introduced	22.8718	0	0.0133333	NA	0.00888854	0	1	3	NA
Potentilla recta	Flower	Introduced	51.3645	0	0.0297318	-0.00314565	0.025945	1.16544	4.15	3	30
Prunella vulgaris	Flower	Native	269.531	0	0.00176825	-0.00310792	-0.00626734	0.648946	2.33333	3	16
Pycnanthemum tenuifolium	Inflorescence	Native	39.1481	0.018254	0.0534127	0.0152918	0.0501978	1.10071	4.625	1	3
Ranunculus acris	Flower	Introduced	70.1944	0.000148148	0.0338466	-0.00256378	0.027483	0.68988	2.42857	3	29
Rosa multiflora	Flower	Introduced	355	0	0.100942	-0.01034	0.0919836	1.23048	4	2	21
Rubus allegheniensis	Flower	Native	366.25	0.00555556	0.193796	0.0125456	0.178691	1.69642	8	2	1
Rubus hispidus	Flower	Native	97.5	0	0.151111	NA	0.146783	NA	NA	1	NA
Rudbeckia hirta	Inflorescence	Native	52.0437	0	0.0614815	NA	0.056933	0.94633	4	3	NA
Sisyrinchium montanum	Flower	Native	40.86	0	0.0742857	NA	0.0674	NA	NA	3	NA
Solidago graminifolia	Inflorescence	Native	5302.46	0.0102381	0.00682037	0.00372024	-0.000674487	0.279219	1.44444	3	13
Solidago juncea	Inflorescence	Native	8105.04	0.00699379	0.00636125	-0.00179877	-0.00275273	0.781962	2.58333	3	15
Solidago nemoralis	Inflorescence	Native	3489.69	0.0105533	0.0511629	0.00324686	0.0470411	0.66483	2.25	3	4
Solidago rugosa	Inflorescence	Native	9926.25	0.00547594	0.000268939	-0.0015413	-0.00761512	0.471485	2	3	17
Stellaria pubera	Flower	Native	108.758	0	0.01375	NA	0.00614883	0	1	2	NA
Symphyotrichum ericoides	Inflorescence	Native	358.351	0	0.00164815	-0.00299676	-0.00138567	0.51986	2	3	14
Symphyotrichum lateriflorum	Inflorescence	Native	717.169	0.00206349	0.00310464	-0.000816905	-0.000502391	0.776398	2.4	2	12
Taraxacum officinale	Inflorescence	Introduced	55.875	0	0.035098	NA	0.0294504	NA	NA	3	NA
Trifolium aureum	Inflorescence	Introduced	96.7466	0	0.0122222	-0.00292914	0.00732356	0	1	2	35
Trifolium pratense	Inflorescence	Introduced	145.382	0	0	-0.00301043	-0.00346889	0	1	3	40
Trifolium repens	Inflorescence	Introduced	78.2693	0.00333333	0.0162222	0.00463557	0.0117644	0.387293	1.75	3	33
Veronica persica	Flower	Introduced	80.25	0	0.0363333	NA	0.02914	0.994996	3	2	NA
Vicia cracca	Flower	Introduced	1419.53	0	0.000167084	-0.00292217	-0.0132315	0.836141	3.25	1	NA
Vicia tetrasperma	Flower	Introduced	92.6246	0	0.0025	NA	-0.00739831	NA	NA	3	42
Anaphalis margaritacea	Inflorescence	Native	256.2	NA	NA	NA	NA	0	1	1	NA
Apocynum cannabinum	Flower	Native	1040.6	NA	NA	NA	NA	0.673004	2.25	3	NA
Calystegia sepium	Flower	Native	57.6241	NA	NA	NA	NA	0.346574	1.5	1	NA
Oxalis stricta	Flower	Native	15.4021	NA	NA	NA	NA	0	1	3	NA
Symphyotrichum novae-belgii	Inflorescence	Native	0.722222	NA	NA	NA	NA	0	1	2	NA
Lysimachia ciliata	Flower	Native	101.333	NA	NA	NA	NA	0.693147	2	2	NA
