# Supplementary material for: Honey bees and wild pollinators differ in their preference for and use of introduced floral resources
Source: Ecol Evol. 2020 Jun 17;10(13):6741–51. doi: 10.1002/ece3.6417 (PMC7381584; doi:10.1002/ece3.6417)
Supplement: Supplementary file 2 — Table S2 [file ECE3-10-6741-s002.xlsx]

## Sheet: suppTableBeesCaughtWithFamilyEE
Table S2. Bees collected on native and introduced plants in three old-field meadows in central New York in 2017.
X in "Collected on knapweed" column indicates at least one individual of that species was collected on knapweed.
Pollinator species	Pollinator family	Total collected	Collected on knapweed
Agapostemon virescens	Halictidae	5
Andrena cressonii	Andrenidae	1
Andrena hirticincta	Andrenidae	4
Andrena nasonii	Andrenidae	14
Andrena nivalis	Andrenidae	1
Andrena nuda	Andrenidae	1
Andrena perplexa	Andrenidae	2
Andrena simplex	Andrenidae	2
Andrena spp	Andrenidae	3	X
Andrena wilkella	Andrenidae	32
Anthidiellum notatum	Megachilidae	1
Anthidium manicatum	Megachilidae	1
Anthophora bomboides	Apidae	1
Anthophora terminalis	Apidae	16
Apis mellifera	Apidae	504	X
Augochlora pura	Halictidae	11
Augochlorella aurata	Halictidae	36	X
Augochloropsis fulgida	Halictidae	2
Bombus bimaculatus	Apidae	54	X
Bombus borealis	Apidae	4
Bombus fervidus	Apidae	8
Bombus griseocollis	Apidae	39	X
Bombus impatiens	Apidae	301	X
Bombus perplexus	Apidae	2
Bombus rufocinctus	Apidae	2
Bombus sandersoni	Apidae	6
Bombus vagans	Apidae	17	X
Ceratina calcarata	Apidae	100	X
Ceratina dupla	Apidae	82	X
Ceratina mikmaqi	Apidae	101	X
Ceratina spp	Apidae	13	X
Ceratina strenua	Apidae	8	X
Coelioxys banksi	Megachilidae	1
Coelioxys modestus	Megachilidae	1
Coelioxys moestus	Megachilidae	2	X
Coelioxys rufitarsis	Megachilidae	1
Colletes simulans	Colletidae	3
Colletes solidaginis	Colletidae	1
Halictus confusus	Halictidae	5	X
Halictus ligatus	Halictidae	34	X
Halictus rubicundus	Halictidae	4
Heriades carinatus	Megachilidae	11
Heriades spp	Halictidae	3
Hoplitis pilosifrons	Megachilidae	1
Hoplitis producta	Megachilidae	8
Hoplitis spoliata	Megachilidae	1
Hoplitis spp	Andrenidae	1
Hylaeus affinis	Colletidae	5
Hylaeus affinis/modestus group	Colletidae	6
Hylaeus annulatus	Colletidae	5	X
Hylaeus illinoisensis	Colletidae	30	X
Hylaeus mesillae	Colletidae	14
Hylaeus spp	Colletidae	33	X
Lasioglossum albipenne	Halictidae	13
Lasioglossum coriaceum	Halictidae	14
Lasioglossum cressonii	Halictidae	17
Lasioglossum dreisbachi	Halictidae	1
Lasioglossum leucozonium	Halictidae	19	X
Lasioglossum lineatulum	Halictidae	2
Lasioglossum macoupinense	Halictidae	1
Lasioglossum mikmaqi	Halictidae	1
Lasioglossum mitchelli	Halictidae	3	X
Lasioglossum nigroviride	Halictidae	2
Lasioglossum nymphaearum	Halictidae	3
Lasioglossum pectinatum	Halictidae	1
Lasioglossum quebecense	Halictidae	3
Lasioglossum spp	Halictidae	75	X
Lasioglossum versans	Halictidae	2
Lasioglossum versatum	Halictidae	97	X
Lasioglossum zonulum	Halictidae	29	X
Megachile brevis	Megachilidae	1
Megachile campanulae	Megachilidae	5
Megachile centuncularis	Megachilidae	3
Megachile gemula	Megachilidae	2
Megachile latimanus	Megachilidae	2
Megachile mendica	Megachilidae	6	X
Megachile montivaga	Megachilidae	10	X
Megachile pugnata	Megachilidae	1
Megachile relativa	Megachilidae	5
Megachile rotundata	Megachilidae	1
Megachile sculpturalis	Megachilidae	3
Melissodes desponsus	Apidae	4	X
Melissodes druriellus	Apidae	4
Melissodes spp	Apidae	2
Melissodes subillatus	Apidae	3
Nomada luteoloides	Apidae	1
Nomada pygmaea group	Apidae	1
Nomada sp. 2	Apidae	1
Osmia bucephala	Megachilidae	1
Osmia georgica	Megachilidae	1
Osmia nigriventris	Megachilidae	3
Pseudopanurgus andrenoides	Andrenidae	2
Sphecodes aroniae	Halictidae	1
Xylocopa virginica	Apidae	34
