# Supplementary material for: Honey bees and wild pollinators differ in their preference for and use of introduced floral resources
Source: Ecol Evol. 2020 Jun 17;10(13):6741–51. doi: 10.1002/ece3.6417 (PMC7381584; doi:10.1002/ece3.6417)
Supplement: Supplementary file 3 — Table S3 [file ECE3-10-6741-s003.xlsx]

## Sheet: suppInsectsVisitingKnapweed2018
Table S3. Insects collected on introduced knapweed (Centaureaspp.) at seven roadside sites across New York in 2018.
Pollinator species	Pollinator family	Total collected
Agopostemen virescens	Halictidae	1
Amphipyra tragopoginis	Noctuidae	1
Apis mellifera	Apidae	204
Augochlora pura	Halictidae	19
Augochlorella aurata	Halictidae	5
Bombus bimaculatus	Apidae	1
Bombus borealis	Apidae	1
Bombus griseocollis	Apidae	1
Bombus impatiens	Apidae	36
Bombus perplexus	Apidae	1
Ceratina calcarata	Apidae	33
Ceratina dupla	Apidae	1
Ceratina mikmaqi	Apidae	15
Chauliognathus pennsylvanicus	Cantharidae	16
Coenonympha tullia	Nymphalidae	2
Colias philodice	Pieridae	2
Delia radicum	Anthomyiidae	1
Eristalis arbustorum	Syrphidae	1
Eristalis tenax	Syrphidae	17
Feniseca tarquinus	Lycaenidae	1
Halictus ligatus	Halictidae	5
Halictus rubicundus	Halictidae	6
Hylaeus annulatus	Halictidae	2
Hylaeus modestus	Halictidae	28
Hylaeus sparsus	Halictidae	1
Lasioglossum sp.	Halictidae	27
Megachile latimanus	Megachilidae	2
Melissodes desponsus	Apidae	1
Melissodes subillatus	Apidae	1
Phyciodes tharos	Nymphalidae	3
Polites peckius	Hesperiidae	2
Sphaerophoria sp.	Syrphidae	1
Toxomerus marginatus	Syrphidae	2
Toxomerus politus	Syrphidae	6
